# Supplementary material for: Cinnamaldehyde and Curcumin Prime Akt2 for Insulin-Stimulated Activation
Source: Nutrients. 2022 Aug 12;14(16):3301. doi: 10.3390/nu14163301 (PMC9416494; doi:10.3390/nu14163301)
Supplement: Supplementary file 1 [file nutrients-14-03301-s001.zip]

Archive with 1 entries (1 files):
- nutrients-1852879-supplementary.pdf
